# Supplementary material for: Factors Associated with the Patient’s Decision to Avoid Healthcare during the COVID-19 Pandemic
Source: Int J Environ Res Public Health. 2021 Dec 15;18(24):13239. doi: 10.3390/ijerph182413239 (PMC8701299; doi:10.3390/ijerph182413239)
Supplement: Supplementary file 1 [file ijerph-18-13239-s001.zip]

Archive with 1 entries (1 files):
- ijerph-1475165-supplementary.pdf
